# Supplementary material for: Generation of Aurachin Derivatives by Whole-Cell Biotransformation and Evaluation of Their Antiprotozoal Properties
Source: Molecules. 2023 Jan 20;28(3):1066. doi: 10.3390/molecules28031066 (PMC9919615; doi:10.3390/molecules28031066)
Supplement: Supplementary file 1 [file molecules-28-01066-s001.zip]

Archive with 1 entries (1 files):
- molecules-2149751-supplementary.pdf
